# Supplementary material for: Genetic Variants Determine Treatment Response in Autoimmune Hepatitis
Source: J Pers Med. 2023 Mar 17;13(3):540. doi: 10.3390/jpm13030540 (PMC10052918; doi:10.3390/jpm13030540)
Supplement: Supplementary file 1 [file jpm-13-00540-s001.zip]

Archive with 1 entries (1 files):
- jpm-2249265-SI.pdf
